# Supplementary material for: Microbial Reduction of Fumonisin B1 by the New Isolate Serratia marcescens 329-2
Source: Toxins (Basel). 2021 Sep 10;13(9):638. doi: 10.3390/toxins13090638 (PMC8473028; doi:10.3390/toxins13090638)
Supplement: Supplementary file 1 [file toxins-13-00638-s001.zip › Table S1.xlsx]

## Sheet: Sheet2
Table S1 Upregulation proteins in FB1-treated S. marcescens 329-2 compared with the control group.
Row	Index	Peak Name	m/z	Ret. Time	Group	Use	t-value	p-value	Mean 1	Mean 2	Median 1	Median 2	Sigma 1	Sigma 2	Delta	Fold Change	Log (Fold Change)
1	17	tr|A0A6G9UZ48|A0A6G9UZ48_SERMA	N/A	N/A	ABC transporter substrate-binding protein OS=Serratia marcescens OX=615 GN=HCG50_10660 PE=4 SV=1	TRUE	177.466	2.1597e-12	7.79375e+06	950156	7.8236e+06	956134	72952	25028	6.84359e+06	8.2026	0.913952
11	132	tr|A0A656VL53|A0A656VL53_SERMA	N/A	N/A	Alpha/beta hydrolase OS=Serratia marcescens OX=615 GN=AB868_03825 PE=4 SV=1	TRUE	176.464	2.2344e-12	8.89847e+06	1.81626e+06	8.91898e+06	1.83367e+06	61859.6	51150.4	7.0822e+06	4.89933	0.690137
3	16	tr|A0A3E2ENK9|A0A3E2ENK9_SERMA	N/A	N/A	Amino acid ABC transporter substrate-binding protein OS=Serratia marcescens OX=615 GN=gltI PE=4 SV=1	TRUE	161.172	3.8486e-12	1.40502e+07	1.9721e+06	1.4078e+07	1.97677e+06	142288	47088.7	1.20781e+07	7.12446	0.852752
21	134	tr|A0A6N3ZYZ9|A0A6N3ZYZ9_SERMA	N/A	N/A	2,3-diphosphoglycerate-dependent phosphoglycerate mutase OS=Serratia marcescens OX=615 GN=gpmA PE=4 SV=1	TRUE	88.4004	1.4116e-10	4.14333e+06	1.02018e+06	4.13926e+06	1.03001e+06	46115.4	53535.9	3.12315e+06	4.06136	0.608672
75	218	tr|A0A086FC00|A0A086FC00_SERMA	N/A	N/A	DNA-binding protein OS=Serratia marcescens OX=615 GN=hupA PE=3 SV=1	TRUE	85.9268	1.6734e-10	8.06676e+06	2.9232e+06	8.06252e+06	2.91703e+06	97087.3	70049	5.14356e+06	2.75957	0.440841
102	308	tr|A0A6N0CXM3|A0A6N0CXM3_SERMA	N/A	N/A	Urocanate hydratase OS=Serratia marcescens OX=615 GN=hutU PE=4 SV=1	TRUE	75.8307	3.5403e-10	649724	263657	649006	265191	8036.47	6252.65	386068	2.46428	0.39169
96	77	tr|A0A0F6KZG8|A0A0F6KZG8_SERMA	N/A	N/A	Alkyl hydroperoxide reductase C OS=Serratia marcescens OX=615 GN=tsaA PE=3 SV=1	TRUE	74.9257	3.8045e-10	8.76701e+06	3.44449e+06	8.80806e+06	3.45409e+06	124704	68073.2	5.32252e+06	2.54522	0.405726
80	268	tr|A0A6I4GX96|A0A6I4GX96_SERMA	N/A	N/A	High-affinity branched-chain amino acid ABC transporter substrate-binding protein OS=Serratia marcescens OX=615 GN=GMA22_21245 PE=3 SV=1	TRUE	69.1771	6.1391e-10	126736	46703.1	126896	47012.2	2061.34	1051.08	80032.6	2.71365	0.433553
120	171	tr|A0A0F6KRN4|A0A0F6KRN4_SERMA	N/A	N/A	Transcriptional regulator SlyA OS=Serratia marcescens OX=615 GN=slyA PE=3 SV=1	TRUE	68.8319	6.3259e-10	5.11658e+06	2.17279e+06	5.11119e+06	2.18226e+06	57387.7	63427.3	2.94379e+06	2.35484	0.371962
13	60	tr|A0A3E2EF40|A0A3E2EF40_SERMA	N/A	N/A	Malate dehydrogenase OS=Serratia marcescens OX=615 GN=mdh PE=3 SV=1	TRUE	63.6492	1.0112e-09	3.89011e+06	831933	3.91902e+06	825419	92546.5	25870.9	3.05817e+06	4.67598	0.669873
143	222	tr|A0A6N0CUL2|A0A6N0CUL2_SERMA	N/A	N/A	Thiol peroxidase OS=Serratia marcescens OX=615 GN=tpx PE=4 SV=1	TRUE	58.0745	1.7513e-09	1.41898e+06	659414	1.40963e+06	657123	24667.8	8703.42	759562	2.15187	0.332817
25	419	tr|V5YUS0|V5YUS0_SERMA	N/A	N/A	Periplasmic serine endoprotease DegP-like OS=Serratia marcescens OX=615 GN=degQ PE=3 SV=1	TRUE	57.544	1.8503e-09	578525	144409	577869	144378	13268.9	7182.48	434116	4.00616	0.602728
20	27	tr|A0A6H1E4N5|A0A6H1E4N5_SERMA	N/A	N/A	Acetylornithine/succinyldiaminopimelate aminotransferase OS=Serratia marcescens OX=615 GN=argD PE=3 SV=1	TRUE	56.4979	2.0652e-09	4.77228e+06	1.16272e+06	4.76911e+06	1.151e+06	121917	38249.6	3.60955e+06	4.10439	0.613249
93	102	tr|A0A656VDQ1|A0A656VDQ1_SERMA	N/A	N/A	Uncharacterized protein OS=Serratia marcescens OX=615 GN=AB868_04309 PE=4 SV=1	TRUE	56.261	2.1179e-09	1.66472e+07	6.51148e+06	1.67847e+07	6.52226e+06	333289	136907	1.01358e+07	2.5566	0.407663
72	140	tr|A0A080V452|A0A080V452_SERMA	N/A	N/A	Thioredoxin OS=Serratia marcescens OX=615 GN=trxA PE=3 SV=1	TRUE	54.513	2.5586e-09	7.38594e+06	2.67211e+06	7.39291e+06	2.64763e+06	74609.6	156022	4.71383e+06	2.76409	0.441552
125	203	tr|A0A542C079|A0A542C079_SERMA	N/A	N/A	Uncharacterized protein YbaA (DUF1428 family) OS=Serratia marcescens OX=615 GN=FHU12_1756 PE=4 SV=1	TRUE	53.0094	3.0252e-09	5.51698e+06	2.38767e+06	5.52349e+06	2.41035e+06	102574	58466.2	3.12931e+06	2.31062	0.363728
149	182	tr|A0A0A5TBI5|A0A0A5TBI5_SERMA	N/A	N/A	Type VI secretion protein OS=Serratia marcescens OX=615 GN=A8A12_00645 PE=4 SV=1	TRUE	52.7487	3.1159e-09	6.96285e+06	3.28514e+06	6.96892e+06	3.22101e+06	44866.4	132028	3.67771e+06	2.1195	0.326233
8	99	tr|A0A1Q4NZ53|A0A1Q4NZ53_SERMA	N/A	N/A	Superoxide dismutase OS=Serratia marcescens OX=615 GN=BHU62_14220 PE=3 SV=1	TRUE	50.6576	3.9698e-09	6.8058e+06	1.36455e+06	6.76406e+06	1.37407e+06	205278	63327.9	5.44124e+06	4.98756	0.697888
87	14	tr|A0A080V639|A0A080V639_SERMA	N/A	N/A	Cell division protein FtsZ OS=Serratia marcescens OX=615 GN=ftsZ PE=3 SV=1	TRUE	49.7807	4.4074e-09	6.01805e+06	2.28485e+06	5.9712e+06	2.27508e+06	132947	69432.6	3.7332e+06	2.63389	0.420598
140	314	tr|A0A086FPH6|A0A086FPH6_SERMA	N/A	N/A	DNA-binding protein OS=Serratia marcescens OX=615 GN=hupB PE=3 SV=1	TRUE	46.3235	6.7813e-09	9.61776e+06	4.42752e+06	9.64642e+06	4.45091e+06	164081	152618	5.19024e+06	2.17227	0.336913
117	281	tr|A0A6I4GMB9|A0A6I4GMB9_SERMA	N/A	N/A	Citrate synthase OS=Serratia marcescens OX=615 GN=G5643_11805 PE=3 SV=1	TRUE	43.8217	9.454e-09	866252	365896	867253	368348	12841.1	18883.6	500356	2.36748	0.374287
43	360	tr|A0A6N0CW48|A0A6N0CW48_SERMA	N/A	N/A	Branched-chain amino acid ABC transporter substrate-binding protein OS=Serratia marcescens OX=615 GN=F0335_15805 PE=4 SV=1	TRUE	43.7789	9.5094e-09	786805	237291	784482	235324	21044	13688.1	549513	3.31578	0.520585
65	392	tr|A0A514I835|A0A514I835_SERMA	N/A	N/A	Transcription antiterminator/RNA stability regulator CspE OS=Serratia marcescens OX=615 GN=cspE PE=4 SV=1	TRUE	42.5087	1.1341e-08	1.20358e+06	420946	1.21493e+06	422922	33704.2	14828.7	782630	2.85922	0.456247
22	92	tr|A0A0P0Q8S3|A0A0P0Q8S3_SERMA	N/A	N/A	ABC transporter substrate-binding protein OS=Serratia marcescens OX=615 GN=AR325_02675 PE=3 SV=1	TRUE	42.3559	1.1588e-08	832841	205380	829769	211760	14155.6	26027.6	627461	4.05512	0.608004
19	93	tr|A0A1Q5WAZ4|A0A1Q5WAZ4_SERMA	N/A	N/A	Oligopeptide ABC transporter substrate-binding protein OppA OS=Serratia marcescens OX=615 GN=A8A12_03045 PE=3 SV=1	TRUE	41.3943	1.3295e-08	2.31558e+06	553707	2.2949e+06	574587	60595	59789.3	1.76188e+06	4.18196	0.62138
38	350	tr|A0A2S4X857|A0A2S4X857_SERMA	N/A	N/A	Histidine ABC transporter substrate-binding protein HisJ OS=Serratia marcescens OX=615 GN=hisJ PE=3 SV=1	TRUE	41.3754	1.3331e-08	843383	243311	849522	245182	20783.1	20234.2	600072	3.46627	0.539863
110	239	tr|A0A0U6K7H9|A0A0U6K7H9_SERMA	N/A	N/A	Phosphoheptose isomerase OS=Serratia marcescens OX=615 GN=lpcA PE=3 SV=1	TRUE	40.6653	1.4785e-08	1.00633e+06	417232	1.00509e+06	428477	9737.98	27287.4	589097	2.41192	0.382362
61	143	tr|A0A6M5HYD1|A0A6M5HYD1_SERMA	N/A	N/A	Ribonuclease E activity regulator RraA OS=Serratia marcescens OX=615 GN=rraA PE=4 SV=1	TRUE	39.8738	1.663e-08	1.4131e+07	4.80599e+06	1.41875e+07	4.81907e+06	448093	134099	9.32505e+06	2.9403	0.468391
36	513	tr|A0A0G8B4P9|A0A0G8B4P9_SERMA	N/A	N/A	Peptidyl-prolyl cis-trans isomerase OS=Serratia marcescens OX=615 GN=fkpA PE=3 SV=1	TRUE	39.8575	1.667e-08	216323	60419	215381	60204.9	7002.45	3488.03	155904	3.58039	0.55393
49	101	tr|A0A0G8B466|A0A0G8B466_SERMA	N/A	N/A	2-dehydro-3-deoxygluconokinase OS=Serratia marcescens OX=615 GN=AR325_02155 PE=4 SV=1	TRUE	39.8312	1.6736e-08	1.42266e+06	441884	1.4075e+06	438045	45451.5	18957.8	980778	3.21954	0.507794
162	220	tr|A0A2K2IUB1|A0A2K2IUB1_SERMA	N/A	N/A	Uracil phosphoribosyltransferase OS=Serratia marcescens OX=615 GN=upp PE=3 SV=1	TRUE	39.5039	1.7583e-08	1.87299e+06	919369	1.87289e+06	923957	35552.2	32664.9	953623	2.03726	0.309046
127	191	tr|A0A084WX88|A0A084WX88_SERMA	N/A	N/A	30S ribosomal protein S6 OS=Serratia marcescens OX=615 GN=rpsF PE=3 SV=1	TRUE	39.4492	1.7729e-08	8.48133e+06	3.68847e+06	8.40074e+06	3.69669e+06	219981	103210	4.79287e+06	2.29942	0.361618
39	24	tr|A0A656V5R8|A0A656V5R8_SERMA	N/A	N/A	5-methyltetrahydropteroyltriglutamate--homocysteine methyltransferase OS=Serratia marcescens OX=615 GN=SK68_00656 PE=3 SV=1	TRUE	37.5612	2.377e-08	2.43021e+06	702573	2.43737e+06	725028	21471.3	89449.6	1.72764e+06	3.45901	0.538952
165	58	tr|A0A659INQ3|A0A659INQ3_SERMA	N/A	N/A	Phosphopentomutase OS=Serratia marcescens OX=615 GN=deoB PE=3 SV=1	TRUE	36.5282	2.8081e-08	1.57026e+06	782313	1.57343e+06	793171	16617.3	39812.9	787944	2.0072	0.30259
57	590	tr|A0A1Q4NZT3|A0A1Q4NZT3_SERMA	N/A	N/A	DUF1471 domain-containing protein OS=Serratia marcescens OX=615 GN=BHU62_12635 PE=4 SV=1	TRUE	36.2309	2.9487e-08	78975	26101.9	79059.5	26300.5	2228.28	1885.06	52873.1	3.02564	0.480818
34	105	tr|A0A2V4G7I4|A0A2V4G7I4_SERMA	N/A	N/A	Amino acid ABC transporter substrate-binding protein OS=Serratia marcescens OX=615 GN=glnH PE=3 SV=1	TRUE	35.9266	3.1011e-08	1.70484e+06	471288	1.71166e+06	459179	42528.3	53916.3	1.23355e+06	3.6174	0.558396
10	550	tr|A0A6N3ZRH0|A0A6N3ZRH0_SERMA	N/A	N/A	Fumarylacetoacetate hydrolase family protein OS=Serratia marcescens OX=615 GN=G3M84_13320 PE=4 SV=1	TRUE	35.7512	3.1932e-08	95547.7	19443.6	95399.9	20987.6	2181.65	3655.98	76104.1	4.9141	0.691444
121	74	tr|A0A0P0QGN8|A0A0P0QGN8_SERMA	N/A	N/A	DUF4432 domain-containing protein OS=Serratia marcescens OX=615 GN=AR325_18960 PE=4 SV=1	TRUE	35.412	3.3803e-08	1.24214e+06	531495	1.236e+06	532326	34426.2	20633	710646	2.33707	0.368672
12	260	tr|A0A6M5HYD0|A0A6M5HYD0_SERMA	N/A	N/A	Phenylacetate-CoA oxygenase/reductase subunit PaaK OS=Serratia marcescens OX=615 GN=paaK PE=4 SV=1	TRUE	35.227	3.4878e-08	258455	54031.2	259771	56316.5	9274.38	6977.64	204424	4.78344	0.679741
64	362	tr|A0A6G8TRX0|A0A6G8TRX0_SERMA	N/A	N/A	HD domain-containing protein OS=Serratia marcescens OX=615 GN=FOB67_16830 PE=4 SV=1	TRUE	35.0378	3.6018e-08	578827	198769	579949	199422	13175.2	17235.1	380058	2.91206	0.4642
108	450	tr|A0A3E2E808|A0A3E2E808_SERMA	N/A	N/A	GNAT family N-acetyltransferase OS=Serratia marcescens OX=615 GN=FOT62_23610 PE=4 SV=1	TRUE	34.901	3.687e-08	362386	150059	362433	147173	8675.26	8531.46	212328	2.41496	0.38291
113	466	tr|A0A6I5M602|A0A6I5M602_SERMA	N/A	N/A	2-iminobutanoate/2-iminopropanoate deaminase OS=Serratia marcescens OX=615 GN=ridA PE=3 SV=1	TRUE	33.4438	4.7568e-08	1.07222e+06	449870	1.07951e+06	463114	19415.3	31752.3	622351	2.3834	0.377198
111	297	tr|A0A6N0D1J2|A0A6N0D1J2_SERMA	N/A	N/A	Agglutination protein OS=Serratia marcescens OX=615 GN=F0335_19790 PE=4 SV=1	TRUE	32.9587	5.1904e-08	1.1869e+06	494677	1.17935e+06	496102	37814.3	18290.4	692223	2.39934	0.380092
148	240	tr|A0A6I4H3Q4|A0A6I4H3Q4_SERMA	N/A	N/A	Ribose ABC transporter substrate-binding protein RbsB OS=Serratia marcescens OX=615 GN=rbsB PE=4 SV=1	TRUE	30.979	7.5127e-08	525264	247572	522192	249500	12299.4	13043.4	277692	2.12166	0.326676
83	86	tr|A0A221FV79|A0A221FV79_SERMA	N/A	N/A	Bacterioferritin OS=Serratia marcescens OX=615 GN=bfr PE=3 SV=1	TRUE	30.8861	7.6485e-08	2.9066e+07	1.08801e+07	2.94483e+07	1.10052e+07	1.03497e+06	561774	1.81859e+07	2.67148	0.426752
44	479	tr|A0A6N3ZXZ8|A0A6N3ZXZ8_SERMA	N/A	N/A	ABC transporter substrate-binding protein OS=Serratia marcescens OX=615 GN=G3M84_09620 PE=4 SV=1	TRUE	30.8445	7.7103e-08	610170	184062	602272	182417	22283.2	16335.4	426108	3.31502	0.520486
53	213	tr|A0A6N0CZA0|A0A6N0CZA0_SERMA	N/A	N/A	Glucose-6-phosphate isomerase OS=Serratia marcescens OX=615 GN=pgi PE=4 SV=1	TRUE	30.1315	8.8649e-08	706145	227527	708978	221631	9798.71	30219.8	478618	3.10357	0.491861
47	462	tr|A0A1C3HHX7|A0A1C3HHX7_SERMA	N/A	N/A	Nitrogen regulatory protein P-II OS=Serratia marcescens OX=615 GN=glnB PE=3 SV=1	TRUE	30.0326	9.0403e-08	911563	282081	909549	288233	39162.5	14952.4	629483	3.23157	0.509413
82	509	tr|A0A6N0D6Z2|A0A6N0D6Z2_SERMA	N/A	N/A	Envelope stress response regulator transcription factor CpxR OS=Serratia marcescens OX=615 GN=cpxR PE=4 SV=1	TRUE	28.9648	1.1219e-07	227766	85140	226096	83480.4	6872.46	7053.88	142626	2.6752	0.427356
126	97	tr|A0A0P0QIR9|A0A0P0QIR9_SERMA	N/A	N/A	Fructose-bisphosphate aldolase OS=Serratia marcescens OX=615 GN=fbaA PE=3 SV=1	TRUE	28.4551	1.2472e-07	903769	392018	918709	390121	33748.5	12442.2	511751	2.30543	0.362752
27	581	tr|A0A2S4XAJ8|A0A2S4XAJ8_SERMA	N/A	N/A	Surface composition regulator OS=Serratia marcescens OX=615 GN=glgS PE=3 SV=1	TRUE	28.0873	1.3477e-07	47390.7	12177	47864	12190.5	2339.09	903.301	35213.6	3.89181	0.590151
94	286	tr|A0A6H1E828|A0A6H1E828_SERMA	N/A	N/A	Agmatinase OS=Serratia marcescens OX=615 GN=speB PE=3 SV=1	TRUE	28.0124	1.3694e-07	1.03937e+06	406738	1.03979e+06	409546	28057.9	35396.1	632629	2.55537	0.407454
115	570	tr|A0A6N0DEW0|A0A6N0DEW0_SERMA	N/A	N/A	Quinone oxidoreductase OS=Serratia marcescens OX=615 GN=F0335_21895 PE=4 SV=1	TRUE	27.8166	1.4278e-07	171238	72139.3	169533	73642.9	4804.88	5261.23	99098.4	2.37371	0.375428
100	201	tr|A0A380AP20|A0A380AP20_SERMA	N/A	N/A	Trigger factor OS=Serratia marcescens OX=615 GN=tig PE=3 SV=1	TRUE	27.7309	1.4543e-07	745570	299863	734639	293457	28498.8	14870.4	445707	2.48637	0.395565
35	224	tr|A0A5C7CH16|A0A5C7CH16_SERMA	N/A	N/A	VOC family protein OS=Serratia marcescens OX=615 GN=FOT62_15570 PE=4 SV=1	TRUE	27.6399	1.4831e-07	920518	256860	923035	265152	23740.6	41743	663658	3.58373	0.554336
135	394	tr|A0A6M5HPM8|A0A6M5HPM8_SERMA	N/A	N/A	DJ-1/PfpI family protein OS=Serratia marcescens OX=615 GN=HMI62_12860 PE=4 SV=1	TRUE	26.4166	1.9422e-07	478427	214465	476908	210100	14998.1	13207.5	263962	2.23079	0.348459
56	433	tr|A0A6M5HTX8|A0A6M5HTX8_SERMA	N/A	N/A	Uncharacterized protein OS=Serratia marcescens OX=615 GN=HMI62_14785 PE=4 SV=1	TRUE	25.6418	2.3188e-07	199431	64646.1	199883	66749.1	6912.47	7920.81	134785	3.08497	0.48925
54	189	tr|A0A0F6KTS7|A0A0F6KTS7_SERMA	N/A	N/A	2-dehydro-3-deoxy-phosphogluconate aldolase OS=Serratia marcescens OX=615 GN=eda PE=3 SV=1	TRUE	24.6906	2.9037e-07	380208	122534	382915	127907	13947.5	15528	257674	3.10287	0.491764
128	390	tr|A0A6M1HLJ5|A0A6M1HLJ5_SERMA	N/A	N/A	Shikimate dehydrogenase OS=Serratia marcescens OX=615 GN=aroE PE=4 SV=1	TRUE	24.1433	3.3178e-07	566173	247419	564201	241860	21819.8	14870.4	318754	2.28831	0.359515
63	445	tr|A0A6I5LS42|A0A6I5LS42_SERMA	N/A	N/A	DNA gyrase subunit A OS=Serratia marcescens OX=615 GN=gyrA PE=3 SV=1	TRUE	23.8792	3.542e-07	122833	42057	122959	43544.9	5601.71	3793.52	80775.6	2.92062	0.465475
119	403	tr|A0A6H3S1Q8|A0A6H3S1Q8_SERMA	N/A	N/A	Transcription antitermination protein NusB OS=Serratia marcescens OX=615 GN=nusB PE=3 SV=1	TRUE	23.6534	3.7479e-07	721326	306138	730950	308186	33091.4	11721.3	415187	2.35621	0.372214
92	104	tr|A0A6N0CYJ3|A0A6N0CYJ3_SERMA	N/A	N/A	Cysteine synthase A OS=Serratia marcescens OX=615 GN=cysK PE=4 SV=1	TRUE	23.5476	3.8491e-07	2.20669e+06	855086	2.18559e+06	857968	87226.4	74632.6	1.3516e+06	2.58066	0.411731
45	245	tr|A0A6G8TTH4|A0A6G8TTH4_SERMA	N/A	N/A	Autoinducer 2-binding protein LsrB OS=Serratia marcescens OX=615 GN=G5643_21680 PE=3 SV=1	TRUE	23.3196	4.0781e-07	492381	149821	491282	156853	22901.4	18403.4	342560	3.28646	0.516729
155	166	tr|A0A6G8TN63|A0A6G8TN63_SERMA	N/A	N/A	N-succinylarginine dihydrolase OS=Serratia marcescens OX=615 GN=astB PE=3 SV=1	TRUE	22.9551	4.4784e-07	840909	404373	852779	409955	35823.2	12778.1	436536	2.07954	0.317967
29	318	tr|A0A6I4GZS8|A0A6I4GZS8_SERMA	N/A	N/A	Hydrolase OS=Serratia marcescens OX=615 GN=GMA22_24835 PE=4 SV=1	TRUE	22.5491	4.9791e-07	408551	107470	412394	113604	17895.4	19821.3	301081	3.80154	0.579959
153	537	tr|A0A2S4X833|A0A2S4X833_SERMA	N/A	N/A	Catalase OS=Serratia marcescens OX=615 GN=DMW43_10500 PE=3 SV=1	TRUE	22.0587	5.6736e-07	119257	57132.9	117896	56982	4952.12	2683.88	62124.3	2.08737	0.319598
77	282	tr|A0A086FC80|A0A086FC80_SERMA	N/A	N/A	Cold shock-like protein CspC OS=Serratia marcescens OX=615 GN=cspE PE=4 SV=1	TRUE	20.6352	8.4275e-07	942551	341833	951708	341042	56934	12182.1	600718	2.75734	0.440491
48	328	tr|A0A1Q5WH71|A0A1Q5WH71_SERMA	N/A	N/A	Thiol:disulfide interchange protein OS=Serratia marcescens OX=615 GN=dsbA PE=3 SV=1	TRUE	20.4807	8.8112e-07	475047	147439	486450	149046	28702.2	14130.1	327608	3.22199	0.508124
136	534	tr|A0A5Q8BVZ5|A0A5Q8BVZ5_SERMA	N/A	N/A	Deoxyuridine 5'-triphosphate nucleotidohydrolase OS=Serratia marcescens OX=615 GN=dut PE=3 SV=1	TRUE	20.0438	1.0012e-06	175898	79259	177371	79338.7	8825.73	3884.43	96638.8	2.21928	0.346212
166	491	tr|A0A6M5HX30|A0A6M5HX30_SERMA	N/A	N/A	Thioredoxin TrxC OS=Serratia marcescens OX=615 GN=trxC PE=4 SV=1	TRUE	20.0188	1.0086e-06	73623.7	36751.1	73000.4	36251.4	2970.11	2179.18	36872.6	2.00331	0.301747
28	448	tr|A0A1Q5WEW3|A0A1Q5WEW3_SERMA	N/A	N/A	Antibiotic biosynthesis monooxygenase OS=Serratia marcescens OX=615 GN=A8A12_06980 PE=4 SV=1	TRUE	19.9773	1.0211e-06	343214	88692.3	339567	84747.8	20563	15048.1	254522	3.86972	0.587679
58	111	tr|A0A086FJA0|A0A086FJA0_SERMA	N/A	N/A	50S ribosomal protein L9 OS=Serratia marcescens OX=615 GN=rplI PE=3 SV=1	TRUE	19.8885	1.0484e-06	1.24015e+07	4.10149e+06	1.23796e+07	4.4247e+06	284083	784821	8.30003e+06	3.02366	0.480533
129	437	tr|A0A3E2EA40|A0A3E2EA40_SERMA	N/A	N/A	Elongation factor Ts OS=Serratia marcescens OX=615 GN=tsf PE=3 SV=1	TRUE	19.6213	1.1358e-06	585482	256176	593631	256796	31224	12318.6	329305	2.28546	0.358974
105	406	tr|A0A221DR26|A0A221DR26_SERMA	N/A	N/A	2-dehydro-3-deoxy-phosphogluconate aldolase OS=Serratia marcescens OX=615 GN=BVG97_11100 PE=3 SV=1	TRUE	19.2907	1.256e-06	370756	152748	366949	152866	8548.84	20923.4	218008	2.42724	0.385112
123	322	tr|A0A542C6F8|A0A542C6F8_SERMA	N/A	N/A	Elongation factor P OS=Serratia marcescens OX=615 GN=efp PE=3 SV=1	TRUE	19.0392	1.3573e-06	681239	292754	688880	287567	31220.1	26280.6	388485	2.327	0.366796
101	498	tr|A0A379YD23|A0A379YD23_SERMA	N/A	N/A	Ribulose-phosphate 3-epimerase OS=Serratia marcescens OX=615 GN=rpe PE=3 SV=1	TRUE	18.7874	1.4685e-06	375899	152455	376415	150325	9489.87	21811.6	223445	2.46565	0.391931
154	338	tr|A0A6I6ZT77|A0A6I6ZT77_SERMA	N/A	N/A	Glucose-1-phosphatase OS=Serratia marcescens OX=615 GN=yihX PE=4 SV=1	TRUE	18.7851	1.4696e-06	588333	282485	588559	294656	16193.7	28250.7	305848	2.08271	0.318628
32	476	tr|A0A6M5I193|A0A6M5I193_SERMA	N/A	N/A	MBL fold metallo-hydrolase OS=Serratia marcescens OX=615 GN=HMI62_20840 PE=4 SV=1	TRUE	18.6016	1.5574e-06	176817	48590.9	174464	48780.8	13014.7	4548.29	128226	3.6389	0.56097
84	560	tr|A0A6G9UNL2|A0A6G9UNL2_SERMA	N/A	N/A	Chemotaxis protein CheY OS=Serratia marcescens OX=615 GN=cheY PE=4 SV=1	TRUE	18.5622	1.577e-06	285303	107318	287544	107480	18777.4	3895.45	177985	2.65849	0.424634
14	412	tr|A0A6N0D0Q5|A0A6N0D0Q5_SERMA	N/A	N/A	Peptidase M4 family protein OS=Serratia marcescens OX=615 GN=F0335_18215 PE=4 SV=1	TRUE	18.1837	1.7812e-06	364119	81124.4	363687	84507.7	9095.74	29767.6	282995	4.48841	0.652092
106	291	tr|A0A6N0CRD6|A0A6N0CRD6_SERMA	N/A	N/A	N-acetyltransferase OS=Serratia marcescens OX=615 GN=F0335_02085 PE=4 SV=1	TRUE	18.1219	1.8173e-06	769495	317424	761434	317801	38442.8	31802.2	452071	2.42418	0.384566
132	370	tr|A0A0G8BBL7|A0A0G8BBL7_SERMA	N/A	N/A	Protein-export protein SecB OS=Serratia marcescens OX=615 GN=secB PE=3 SV=1	TRUE	18.1137	1.8222e-06	4.08114e+06	1.81113e+06	4.17724e+06	1.81291e+06	241252	67955.7	2.27001e+06	2.25337	0.352832
161	415	tr|A0A086FJL3|A0A086FJL3_SERMA	N/A	N/A	30S ribosomal protein S19 OS=Serratia marcescens OX=615 GN=rpsS PE=3 SV=1	TRUE	17.9537	1.9202e-06	442432	216981	452304	217149	24286.6	6396.05	225451	2.03904	0.309425
30	280	tr|A0A221FKL4|A0A221FKL4_SERMA	N/A	N/A	UPF0234 protein BVG93_01845 OS=Serratia marcescens OX=615 GN=BVG93_01845 PE=3 SV=1	TRUE	16.8444	2.7971e-06	206496	55061.7	208465	56223.9	13293.3	12107	151434	3.75026	0.574061
130	385	tr|A0A086FPR8|A0A086FPR8_SERMA	N/A	N/A	UPF0250 protein A8A12_17165 OS=Serratia marcescens OX=615 GN=ybeD PE=3 SV=1	TRUE	16.7476	2.8936e-06	256997	112677	255127	112192	17072.6	2358.1	144320	2.28083	0.358093
79	344	tr|A0A1S6LRJ5|A0A1S6LRJ5_SERMA	N/A	N/A	50S ribosomal protein L30 OS=Serratia marcescens OX=615 GN=rpmD PE=3 SV=1	TRUE	16.5131	3.1442e-06	981331	358553	993648	370520	67427.8	33807.4	622778	2.73692	0.437262
137	571	tr|A0A6N0CW98|A0A6N0CW98_SERMA	N/A	N/A	Tryptophan synthase subunit beta OS=Serratia marcescens OX=615 GN=trpB PE=4 SV=1	TRUE	16.3269	3.3612e-06	125378	56985.6	122722	57022.3	7682.53	3341.88	68392.7	2.20018	0.342457
151	284	tr|A0A0P0QHT3|A0A0P0QHT3_SERMA	N/A	N/A	DUF1508 domain-containing protein OS=Serratia marcescens OX=615 GN=AR325_21340 PE=3 SV=1	TRUE	16.09	3.663e-06	690854	330190	700257	328758	41962.7	15777.5	360665	2.0923	0.320623
67	439	tr|A0A6N0CUI9|A0A6N0CUI9_SERMA	N/A	N/A	5-(Carboxyamino)imidazole ribonucleotide mutase OS=Serratia marcescens OX=615 GN=purE PE=4 SV=1	TRUE	15.8343	4.0248e-06	199008	70982.1	199079	76487.9	1435.9	16106.9	128026	2.80364	0.447722
74	423	tr|A0A6I6ZMR4|A0A6I6ZMR4_SERMA	N/A	N/A	dITP/XTP pyrophosphatase OS=Serratia marcescens OX=615 GN=GV243_21380 PE=3 SV=1	TRUE	14.9958	5.5392e-06	280304	101573	276616	92834.9	13341.3	19754.2	178730	2.75962	0.440849
99	192	tr|A0A6N0CVI1|A0A6N0CVI1_SERMA	N/A	N/A	Galactose/glucose ABC transporter substrate-binding protein MglB OS=Serratia marcescens OX=615 GN=mglB PE=4 SV=1	TRUE	14.9103	5.7281e-06	447284	179492	441089	181089	30597.5	18816.5	267792	2.49194	0.396538
156	573	tr|A0A2V4G3Y6|A0A2V4G3Y6_SERMA	N/A	N/A	Uncharacterized protein OS=Serratia marcescens OX=615 GN=DMW43_09855 PE=4 SV=1	TRUE	14.905	5.7402e-06	628207	302127	641075	308468	37975.1	21733.5	326079	2.07928	0.317913
6	489	tr|A0A6M5HVT2|A0A6M5HVT2_SERMA	N/A	N/A	4-hydroxy-tetrahydrodipicolinate synthase OS=Serratia marcescens OX=615 GN=dapA PE=4 SV=1	TRUE	14.5236	6.6815e-06	180223	33796.5	183773	33908.1	16184.7	12026.8	146427	5.3326	0.726939
40	106	tr|A0A0G8BFE1|A0A0G8BFE1_SERMA	N/A	N/A	Cystine ABC transporter substrate-binding protein OS=Serratia marcescens OX=615 GN=tcyJ PE=3 SV=1	TRUE	14.3326	7.2199e-06	1.85539e+06	540224	1.84576e+06	535887	105393	150241	1.31517e+06	3.43448	0.535861
152	327	tr|A0A656UTD7|A0A656UTD7_SERMA	N/A	N/A	3-dmu-9_3-mt domain-containing protein OS=Serratia marcescens OX=615 GN=AN695_0220865 PE=4 SV=1	TRUE	14.2414	7.4946e-06	196162	93795.6	196284	99295.8	4640.17	13606.4	102366	2.09137	0.320432
17	234	tr|V5YU98|V5YU98_SERMA	N/A	N/A	Extracellular solute-binding protein OS=Serratia marcescens OX=615 PE=4 SV=1	TRUE	13.9501	8.4568e-06	702073	164500	731921	163798	63530.7	43631.9	537573	4.26792	0.630216
145	424	tr|A0A086FDJ8|A0A086FDJ8_SERMA	N/A	N/A	Cell division topological specificity factor OS=Serratia marcescens OX=615 GN=minE PE=3 SV=1	TRUE	13.7738	9.1091e-06	356685	165972	360382	161140	17752.4	21253.4	190713	2.14906	0.33225
50	76	tr|A0A0M5K334|A0A0M5K334_SERMA	N/A	N/A	Transaldolase OS=Serratia marcescens OX=615 GN=tal PE=3 SV=1	TRUE	13.7505	9.1994e-06	4.83955e+06	1.5214e+06	5.03145e+06	1.58244e+06	460737	143687	3.31815e+06	3.18099	0.502562
15	428	tr|A0A086FBX8|A0A086FBX8_SERMA	N/A	N/A	Transcription termination/antitermination protein NusG OS=Serratia marcescens OX=615 GN=nusG PE=3 SV=1	TRUE	13.7355	9.2582e-06	153967	35087.4	153855	41799	8828.75	14889	118880	4.38811	0.642277
7	330	tr|A0A6G9UQE2|A0A6G9UQE2_SERMA	N/A	N/A	ABC transporter substrate-binding protein OS=Serratia marcescens OX=615 GN=HCG50_08880 PE=3 SV=1	TRUE	13.7347	9.2616e-06	431960	81006.3	411416	80990.1	47307.8	19330.6	350953	5.33242	0.726924
116	449	tr|A0A542BY19|A0A542BY19_SERMA	N/A	N/A	Elongation factor P-like protein OS=Serratia marcescens OX=615 GN=FHU12_0928 PE=3 SV=1	TRUE	13.6842	9.4629e-06	243116	102534	239000	108366	11799.3	16820.9	140582	2.37108	0.374946
109	519	tr|A0A6N0CXV1|A0A6N0CXV1_SERMA	N/A	N/A	rRNA maturation RNase YbeY OS=Serratia marcescens OX=615 GN=ybeY PE=4 SV=1	TRUE	13.665	9.5405e-06	97107.2	40246.6	97095.5	41355.4	5218.37	6482.69	56860.6	2.4128	0.382522
51	285	tr|A0A080UWJ0|A0A080UWJ0_SERMA	N/A	N/A	Peptidyl-prolyl cis-trans isomerase OS=Serratia marcescens OX=615 GN=fklB PE=3 SV=1	TRUE	13.3853	1.0764e-05	1.09086e+06	346651	1.09421e+06	394711	27944.7	107630	744210	3.14686	0.497877
62	278	tr|A0A379Z7E4|A0A379Z7E4_SERMA	N/A	N/A	Protein phosphatase CheZ OS=Serratia marcescens OX=615 GN=cheZ PE=3 SV=1	TRUE	13.3419	1.097e-05	481399	164219	487874	168029	28160	38310.5	317180	2.93144	0.467081
147	283	tr|A0A080UXR6|A0A080UXR6_SERMA	N/A	N/A	Histidine triad (HIT) family protein OS=Serratia marcescens OX=615 GN=hinT PE=4 SV=1	TRUE	13.2309	1.1517e-05	604088	283161	602174	292125	36669.4	31760.8	320927	2.13338	0.329067
78	223	tr|A0A6M1H0V8|A0A6M1H0V8_SERMA	N/A	N/A	VOC family metalloprotein YjdN OS=Serratia marcescens OX=615 GN=yjdN PE=4 SV=1	TRUE	13.2145	1.16e-05	868637	315779	846903	312285	78966.8	27670.2	552858	2.75077	0.439454
69	272	tr|A0A6M5I1S6|A0A6M5I1S6_SERMA	N/A	N/A	DUF924 domain-containing protein OS=Serratia marcescens OX=615 GN=HMI62_08020 PE=4 SV=1	TRUE	12.9353	1.3136e-05	857587	308858	875343	313963	83601.8	14456	548729	2.77664	0.44352
157	602	tr|A0A6N0D853|A0A6N0D853_SERMA	N/A	N/A	Type V toxin-antitoxin system endoribonuclease antitoxin GhoS OS=Serratia marcescens OX=615 GN=ghoS PE=4 SV=1	TRUE	12.7781	1.4104e-05	109392	52763.9	109727	51761	7340.79	4967.16	56628.5	2.07324	0.31665
2	521	tr|A0A6N0D898|A0A6N0D898_SERMA	N/A	N/A	Porin OmpC OS=Serratia marcescens OX=615 GN=ompC PE=4 SV=1	TRUE	12.6667	1.484e-05	289384	36460.7	292992	41588.1	31707.5	24278.7	252924	7.93689	0.89965
112	456	tr|A0A6N3ZY74|A0A6N3ZY74_SERMA	N/A	N/A	Endonuclease OS=Serratia marcescens OX=615 GN=G3M84_10055 PE=4 SV=1	TRUE	12.4574	1.6349e-05	60113.1	25097.4	60335.8	23763.3	4417.16	3477.35	35015.6	2.39519	0.37934
37	528	tr|A0A656VU86|A0A656VU86_SERMA	N/A	N/A	Long-chain fatty acid transport protein OS=Serratia marcescens OX=615 GN=AB868_00683 PE=3 SV=1	TRUE	12.4201	1.6635e-05	994775	280198	969130	298501	104401	48383.9	714577	3.55026	0.55026
122	578	tr|A0A379ZVU3|A0A379ZVU3_SERMA	N/A	N/A	tRNA-specific 2-thiouridylase MnmA OS=Serratia marcescens OX=615 GN=mnmA PE=3 SV=1	TRUE	12.3445	1.7235e-05	60683.8	25967.5	60253.4	26954.6	3064.53	4716.39	34716.3	2.33691	0.368643
76	372	tr|A0A6N3ZW49|A0A6N3ZW49_SERMA	N/A	N/A	Dihydroorotase OS=Serratia marcescens OX=615 GN=pyrC PE=4 SV=1	TRUE	12.0283	2.0032e-05	273195	99043.4	266688	109081	16556.6	23756.8	174152	2.75834	0.440648
107	580	tr|A0A6N0D2G5|A0A6N0D2G5_SERMA	N/A	N/A	FKBP-type peptidyl-prolyl cis-trans isomerase OS=Serratia marcescens OX=615 GN=fkpB PE=4 SV=1	TRUE	11.9808	2.0497e-05	42695.4	17653	43327.9	17903.2	3984.23	1265.67	25042.4	2.4186	0.383563
164	323	tr|A0A6H1DZ64|A0A6H1DZ64_SERMA	N/A	N/A	Purine nucleoside phosphorylase DeoD-type OS=Serratia marcescens OX=615 GN=deoD PE=3 SV=1	TRUE	11.901	2.1305e-05	282061	139400	280274	139243	23287.4	5698.34	142660	2.02338	0.306078
46	576	tr|A0A656VPU2|A0A656VPU2_SERMA	N/A	N/A	Uncharacterized protein OS=Serratia marcescens OX=615 GN=AB868_00798 PE=4 SV=1	TRUE	11.819	2.2175e-05	117455	35997.2	115839	37471.4	12886.3	4893.49	81457.4	3.26288	0.513602
142	416	tr|A0A6H1E3Y3|A0A6H1E3Y3_SERMA	N/A	N/A	Iron-sulfur cluster carrier protein OS=Serratia marcescens OX=615 GN=apbC PE=3 SV=1	TRUE	11.7914	2.2476e-05	106306	49268.1	107229	49284.6	7428.3	6198.08	57037.9	2.15771	0.333992
59	561	tr|A0A656VDF6|A0A656VDF6_SERMA	N/A	N/A	2,3,4,5-tetrahydropyridine-2,6-carboxylate N-succinyltransferase OS=Serratia marcescens OX=615 GN=AB868_04167 PE=3 SV=1	TRUE	11.3464	2.8067e-05	218952	73779.6	227134	73917.1	24427.2	7623.38	145172	2.96765	0.472413
89	441	tr|A0A6M5HTL6|A0A6M5HTL6_SERMA	N/A	N/A	YqcC family protein OS=Serratia marcescens OX=615 GN=HMI62_20630 PE=4 SV=1	TRUE	10.9265	3.4873e-05	244477	93932.9	243324	103487	8051.91	26353.2	150544	2.60267	0.41542
160	114	tr|A0A6N3ZY47|A0A6N3ZY47_SERMA	N/A	N/A	Triose-phosphate isomerase OS=Serratia marcescens OX=615 GN=tpiA PE=4 SV=1	TRUE	10.6843	3.9664e-05	262858	128698	261380	129104	22790.1	10550.2	134160	2.04244	0.31015
139	236	tr|A0A6N3ZUX7|A0A6N3ZUX7_SERMA	N/A	N/A	Aspartate/tyrosine/aromatic aminotransferase OS=Serratia marcescens OX=615 GN=G3M84_04960 PE=4 SV=1	TRUE	10.3751	4.6933e-05	292950	134546	290536	136402	27124.2	14024.6	158404	2.17732	0.337922
141	95	tr|A0A6I4HN64|A0A6I4HN64_SERMA	N/A	N/A	Aconitate hydratase OS=Serratia marcescens OX=615 GN=acnA PE=3 SV=1	TRUE	10.34	4.785e-05	1.67002e+06	769043	1.73406e+06	788248	163596	60052.8	900977	2.17156	0.336771
158	275	tr|O52479|O52479_SERMA	N/A	N/A	dTDP-4-dehydrorhamnose 3,5-epimerase OS=Serratia marcescens OX=615 GN=rmlC PE=3 SV=1	TRUE	10.0681	5.5721e-05	726393	351871	716784	348183	72170.3	18069.3	374522	2.06437	0.314788
138	383	tr|A0A6I4GR81|A0A6I4GR81_SERMA	N/A	N/A	Cupin domain-containing protein OS=Serratia marcescens OX=615 GN=GMA22_05595 PE=4 SV=1	TRUE	10.0014	5.7872e-05	188553	86496.1	188130	91332	12842.2	15861.4	102057	2.17991	0.338438
91	247	tr|A0A6M5HXT8|A0A6M5HXT8_SERMA	N/A	N/A	Catalase/peroxidase HPI OS=Serratia marcescens OX=615 GN=katG PE=4 SV=1	TRUE	9.99722	5.8012e-05	246996	95579.9	242041	95934.3	29219.9	7986.37	151416	2.58419	0.412324
150	502	tr|A0A6M5HRY3|A0A6M5HRY3_SERMA	N/A	N/A	Uncharacterized protein OS=Serratia marcescens OX=615 GN=HMI62_13550 PE=4 SV=1	TRUE	9.88972	6.1699e-05	182530	86907.3	182780	85898.7	17773.2	7620.32	95623.2	2.10029	0.322279
114	518	tr|A0A6N0D0A1|A0A6N0D0A1_SERMA	N/A	N/A	Penicillin-binding protein activator LpoB OS=Serratia marcescens OX=615 GN=lpoB PE=4 SV=1	TRUE	9.84814	6.3197e-05	108261	45604	108289	48081.1	5368.83	11536.6	62657.3	2.37394	0.37547
9	417	tr|A0A6G9UU24|A0A6G9UU24_SERMA	N/A	N/A	Phosphate-binding protein PstS OS=Serratia marcescens OX=615 GN=pstS PE=3 SV=1	TRUE	9.72051	6.8066e-05	191293	38435.6	198373	28562.8	17908.7	25853.6	152857	4.97697	0.696965
88	252	tr|A0A221DUN5|A0A221DUN5_SERMA	N/A	N/A	Cell division protein ZapA OS=Serratia marcescens OX=615 GN=zapA PE=3 SV=1	TRUE	9.67989	6.9706e-05	729151	278246	750740	261096	74086.9	56484.5	450905	2.62052	0.418388
90	261	tr|A0A6N3ZKE3|A0A6N3ZKE3_SERMA	N/A	N/A	Peptidyl-dipeptidase Dcp OS=Serratia marcescens OX=615 GN=dcp PE=4 SV=1	TRUE	9.63567	7.1543e-05	324305	124714	328586	126585	31647.5	26733.2	199590	2.60038	0.415038
103	355	tr|A0A6I4GTB1|A0A6I4GTB1_SERMA	N/A	N/A	ATPase OS=Serratia marcescens OX=615 GN=GMA22_14695 PE=3 SV=1	TRUE	9.62286	7.2086e-05	920425	375021	926657	378244	94236	63001	545404	2.45433	0.389932
86	515	tr|Q5J5B7|Q5J5B7_SERMA	N/A	N/A	4-hydroxy-tetrahydrodipicolinate synthase OS=Serratia marcescens OX=615 GN=dapAsm PE=3 SV=1	TRUE	9.52923	7.62e-05	316817	120265	330808	115122	35905.1	20312.2	196552	2.63432	0.420669
41	116	tr|A0A1C3HIZ5|A0A1C3HIZ5_SERMA	N/A	N/A	Aconitate hydratase B OS=Serratia marcescens OX=615 GN=acnB PE=3 SV=1	TRUE	9.03765	0.0001	1.28386e+06	382946	1.3576e+06	396828	170433	103445	900915	3.35259	0.525381
68	582	tr|A0A086FGV6|A0A086FGV6_SERMA	N/A	N/A	50S ribosomal protein L33 OS=Serratia marcescens OX=615 GN=rpmG PE=3 SV=1	TRUE	8.94262	0.00011	91656.3	32797.7	88461	33712.6	12672.9	3560.65	58858.6	2.7946	0.446319
4	430	tr|V5YV29|V5YV29_SERMA	N/A	N/A	Maltodextrin-binding protein OS=Serratia marcescens OX=615 GN=malE PE=3 SV=1	TRUE	8.57532	0.00014	17486	2537.94	18274	2442.23	3447.88	516.118	14948	6.88985	0.838209
167	256	tr|A0A6N3ZWM9|A0A6N3ZWM9_SERMA	N/A	N/A	3-phosphoserine/phosphohydroxythreonine transaminase OS=Serratia marcescens OX=615 GN=serC PE=4 SV=1	TRUE	8.40733	0.00015	625644	313339	632446	304382	56647.2	48068.9	312305	1.9967	0.300313
42	486	tr|A0A0U6KIH4|A0A0U6KIH4_SERMA	N/A	N/A	GTP cyclohydrolase 1 OS=Serratia marcescens OX=615 GN=folE PE=3 SV=1	TRUE	7.76502	0.00024	50687.8	15173.1	49637.7	16690.8	5924.78	6969.29	35514.7	3.34064	0.52383
118	64	tr|A0A0G8BDP4|A0A0G8BDP4_SERMA	N/A	N/A	DNA protection during starvation protein OS=Serratia marcescens OX=615 GN=dps PE=3 SV=1	TRUE	7.62134	0.00027	4.52778e+06	1.91343e+06	4.84366e+06	1.90914e+06	682910	65664	2.61435e+06	2.36631	0.374072
24	367	tr|A0A5Q8C0J8|A0A5Q8C0J8_SERMA	N/A	N/A	Organic hydroperoxide resistance protein OS=Serratia marcescens OX=615 GN=EGJ31_14360 PE=3 SV=1	TRUE	7.24614	0.00035	1.01901e+06	253633	1.04445e+06	263642	206010	46763.7	765378	4.01766	0.603973
33	337	tr|A0A6N0DB57|A0A6N0DB57_SERMA	N/A	N/A	Protein deglycase HchA OS=Serratia marcescens OX=615 GN=hchA PE=4 SV=1	TRUE	7.03038	0.00041	833898	230418	884922	231390	170234	22220.6	603480	3.61907	0.558597
5	262	tr|A0A080V044|A0A080V044_SERMA	N/A	N/A	Universal stress protein OS=Serratia marcescens OX=615 GN=uspA PE=3 SV=1	TRUE	6.95145	0.00044	322410	59430.6	330959	63936.9	70409.6	27698.2	262979	5.42498	0.734398
71	468	tr|A0A6I4HCW5|A0A6I4HCW5_SERMA	N/A	N/A	Hydrolase OS=Serratia marcescens OX=615 GN=FOB67_01660 PE=4 SV=1	TRUE	6.91103	0.00045	245621	88768	258914	99065.5	30717.2	33420.1	156853	2.767	0.44201
104	298	tr|A0A6I4GXR3|A0A6I4GXR3_SERMA	N/A	N/A	Sec-independent protein translocase protein TatA OS=Serratia marcescens OX=615 GN=tatA PE=3 SV=1	TRUE	6.93577	0.00045	1.22443e+06	498913	1.22863e+06	595646	26150.6	207569	725514	2.45419	0.389908
81	459	tr|A0A0N7JPG4|A0A0N7JPG4_SERMA	N/A	N/A	Uncharacterized protein OS=Serratia marcescens OX=615 GN=AR325_11415 PE=4 SV=1	TRUE	6.59644	0.00058	30341.2	11247.7	30985	12565.9	2075.57	5404.16	19093.5	2.69755	0.43097
60	440	tr|A0A6I4HSG7|A0A6I4HSG7_SERMA	N/A	N/A	Carboxymethylenebutenolidase OS=Serratia marcescens OX=615 GN=GMA22_21325 PE=4 SV=1	TRUE	6.20502	0.00081	112943	38246.9	119085	38527.5	21050	11685.2	74695.6	2.95298	0.470261
18	200	tr|A0A5Q8BY15|A0A5Q8BY15_SERMA	N/A	N/A	YtfJ family protein OS=Serratia marcescens OX=615 GN=EGJ31_19890 PE=4 SV=1	TRUE	5.77303	0.00118	575714	137076	585085	102476	115611	98622.7	438639	4.19997	0.623247
52	508	tr|A0A6N0D450|A0A6N0D450_SERMA	N/A	N/A	Two-component system response regulator BaeR OS=Serratia marcescens OX=615 GN=baeR PE=4 SV=1	TRUE	5.77481	0.00118	71338.9	22815.1	71693.3	23085.3	10252.5	13315.6	48523.8	3.12683	0.495104
31	559	tr|A0A6H3S2C0|A0A6H3S2C0_SERMA	N/A	N/A	ATP-dependent protease subunit HslV OS=Serratia marcescens OX=615 GN=hslV PE=3 SV=1	TRUE	5.73425	0.00122	219662	59285.8	210587	61600.2	21816.3	51506.6	160376	3.70514	0.568805
66	469	tr|A0A6I4GNC7|A0A6I4GNC7_SERMA	N/A	N/A	6-phosphogluconolactonase OS=Serratia marcescens OX=615 GN=pgl PE=3 SV=1	TRUE	5.57349	0.00142	82464.9	29192.2	82813.6	25638	8965.75	16883.6	53272.7	2.82489	0.451002
16	496	tr|A0A2V4FJ05|A0A2V4FJ05_SERMA	N/A	N/A	Peptide deformylase OS=Serratia marcescens OX=615 GN=def PE=3 SV=1	TRUE	5.19605	0.00202	279855	64283.9	278447	59704.8	80580.3	19789.9	215571	4.35342	0.638831
73	475	tr|A0A6G8TR18|A0A6G8TR18_SERMA	N/A	N/A	Cysteine desulfurase IscS OS=Serratia marcescens OX=615 GN=iscS PE=3 SV=1	TRUE	5.07686	0.00227	87616.3	31710.6	88438.3	31466	9032.9	20086.1	55905.7	2.763	0.44138
70	587	tr|A0A656VIK7|A0A656VIK7_SERMA	N/A	N/A	Fumarate hydratase OS=Serratia marcescens OX=615 GN=AB868_02868 PE=3 SV=1	TRUE	4.99025	0.00248	163846	59098.1	166289	62936.4	23790.5	34589.4	104748	2.77244	0.442863
85	522	tr|A0A6M5HNC7|A0A6M5HNC7_SERMA	N/A	N/A	Acireductone synthase OS=Serratia marcescens OX=615 GN=mtnC PE=4 SV=1	TRUE	4.79457	0.00302	15003.6	5651.87	14481.5	5007.56	2326.58	3131.23	9351.74	2.65463	0.424004
55	212	tr|V5YUY6|V5YUY6_SERMA	N/A	N/A	Stringent starvation protein A OS=Serratia marcescens OX=615 GN=sspA PE=3 SV=1	TRUE	4.50537	0.00408	1.79126e+06	578882	1.75773e+06	580851	537924	17045.7	1.21238e+06	3.09435	0.490569
97	490	tr|V5YUQ1|V5YUQ1_SERMA	N/A	N/A	Putative S-transferase OS=Serratia marcescens OX=615 GN=yqjG PE=4 SV=1	TRUE	4.24097	0.00543	138285	54910.6	144180	37179.6	14851.7	36405.4	83373.9	2.51836	0.401117
26	542	tr|Q6MXC8|Q6MXC8_SERMA	N/A	N/A	Methyltransferase OS=Serratia marcescens OX=615 GN=SMR0272 PE=3 SV=1	TRUE	4.19451	0.00572	307221	77879.6	305424	32122.2	10354	108862	229342	3.94483	0.596028
144	532	tr|A0A6I4H5C6|A0A6I4H5C6_SERMA	N/A	N/A	Glycine cleavage system H protein OS=Serratia marcescens OX=615 GN=gcvH PE=3 SV=1	TRUE	4.09542	0.00639	28992.1	13477	27983.9	13356	3111.14	6908.6	15515.1	2.15122	0.332685
23	181	tr|A0A6N0CVJ7|A0A6N0CVJ7_SERMA	N/A	N/A	Superoxide dismutase [Fe] OS=Serratia marcescens OX=615 GN=sodB PE=4 SV=1	TRUE	4.07835	0.00651	3.03005e+06	751554	3.03836e+06	830937	1.10353e+06	175259	2.2785e+06	4.03172	0.60549
159	473	tr|A0A6N0D0M4|A0A6N0D0M4_SERMA	N/A	N/A	S-(Hydroxymethyl)glutathione dehydrogenase/class III alcohol dehydrogenase OS=Serratia marcescens OX=615 GN=F0335_07395 PE=4 SV=1	TRUE	2.73409	0.034	146888	71384.5	137130	88483.5	40023.9	38060.2	75503.6	2.0577	0.313383
