# Supplementary material for: Microbial Reduction of Fumonisin B1 by the New Isolate Serratia marcescens 329-2
Source: Toxins (Basel). 2021 Sep 10;13(9):638. doi: 10.3390/toxins13090638 (PMC8473028; doi:10.3390/toxins13090638)
Supplement: Supplementary file 1 [file toxins-13-00638-s001.zip › Table S2.xlsx]

## Sheet: Sheet1
Table S2 Downregulation proteins in FB1-treated S. marcescens 329-2 compared with the control group
Row	Index	Peak Name	m/z	Ret. Time	Group	Use	t-value	p-value	Mean 1	Mean 2	Median 1	Median 2	Sigma 1	Sigma 2	Delta	Fold Change	Log (Fold Change)
589	130	tr|A0A0P0QBU0|A0A0P0QBU0_SERMA	N/A	N/A	Glycoprotein-polysaccharide metabolism protein OS=Serratia marcescens OX=615 GN=A8A12_17600 PE=4 SV=1	TRUE	-69.4466	5.9976e-10	5.65456e+06	1.23444e+07	5.67155e+06	1.2361e+07	182513	61706.2	-6.68987e+06	0.458066	-0.339072
599	21	tr|A0A6H3SAN4|A0A6H3SAN4_SERMA	N/A	N/A	Glyceraldehyde-3-phosphate dehydrogenase OS=Serratia marcescens OX=615 GN=gapA PE=3 SV=1	TRUE	-61.9059	1.1943e-09	7.7905e+06	2.29961e+07	7.81783e+06	2.29676e+07	64451	487001	-1.52056e+07	0.338775	-0.470088
591	48	tr|A0A6N0CYE2|A0A6N0CYE2_SERMA	N/A	N/A	Phosphate acetyltransferase OS=Serratia marcescens OX=615 GN=pta PE=4 SV=1	TRUE	-58.1953	1.7296e-09	1.57768e+06	3.49673e+06	1.57424e+06	3.48473e+06	45819.5	47437	-1.91906e+06	0.451186	-0.345645
600	15	tr|A0A0M3UJK8|A0A0M3UJK8_SERMA	N/A	N/A	ATP synthase subunit beta OS=Serratia marcescens OX=615 GN=atpD PE=3 SV=1	TRUE	-46.6504	6.5018e-09	4.17639e+06	1.41501e+07	4.19726e+06	1.42637e+07	125486	408767	-9.97372e+06	0.295149	-0.529958
578	52	tr|A0A086FBJ7|A0A086FBJ7_SERMA	N/A	N/A	Outer membrane protein assembly factor BamD OS=Serratia marcescens OX=615 GN=bamD PE=3 SV=1	TRUE	-38.7095	1.9854e-08	2.94793e+06	6.08612e+06	2.93985e+06	6.08229e+06	19633.5	160948	-3.13819e+06	0.48437	-0.314823
581	197	tr|A0A2V4H3Z0|A0A2V4H3Z0_SERMA	N/A	N/A	Ribose-phosphate pyrophosphokinase OS=Serratia marcescens OX=615 GN=prs PE=3 SV=1	TRUE	-36.8709	2.6557e-08	1.4268e+06	3.00829e+06	1.42146e+06	2.98767e+06	58567.6	62681.1	-1.58149e+06	0.47429	-0.323956
596	128	tr|A0A1Q4NYR4|A0A1Q4NYR4_SERMA	N/A	N/A	ATP synthase gamma chain OS=Serratia marcescens OX=615 GN=atpG PE=3 SV=1	TRUE	-34.9696	3.644e-08	929853	2.47355e+06	943597	2.45613e+06	45922.8	75404.7	-1.5437e+06	0.375918	-0.424907
588	36	tr|A0A6I4HK57|A0A6I4HK57_SERMA	N/A	N/A	Outer membrane protein assembly factor BamB OS=Serratia marcescens OX=615 GN=bamB PE=3 SV=1	TRUE	-31.837	6.3823e-08	2.08266e+06	4.53648e+06	2.07501e+06	4.57282e+06	33312.9	150506	-2.45381e+06	0.459093	-0.338099
590	51	tr|A0A6I6ZSG9|A0A6I6ZSG9_SERMA	N/A	N/A	ATP synthase subunit alpha OS=Serratia marcescens OX=615 GN=atpA PE=3 SV=1	TRUE	-27.0149	1.6996e-07	629762	1.38201e+06	624418	1.38796e+06	44844.6	33022.8	-752251	0.455685	-0.341335
576	226	tr|A0A514I8F1|A0A514I8F1_SERMA	N/A	N/A	DUF3251 domain-containing protein OS=Serratia marcescens OX=615 GN=FG174_04965 PE=4 SV=1	TRUE	-26.736	1.808e-07	1.56081e+06	3.14838e+06	1.54721e+06	3.18973e+06	35207.5	113421	-1.58758e+06	0.495749	-0.304738
595	4	tr|A0A3E2EPF1|A0A3E2EPF1_SERMA	N/A	N/A	Outer membrane protein A OS=Serratia marcescens OX=615 GN=ompA PE=3 SV=1	TRUE	-26.617	1.8567e-07	2.27277e+07	5.83631e+07	2.22348e+07	5.93779e+07	1.1894e+06	2.39897e+06	-3.56354e+07	0.389419	-0.409583
587	109	tr|A0A080V8M2|A0A080V8M2_SERMA	N/A	N/A	Heat shock chaperone IbpB OS=Serratia marcescens OX=615 GN=ibpB PE=3 SV=1	TRUE	-22.9619	4.4705e-07	2.96299e+06	6.43009e+06	3.06892e+06	6.46541e+06	284416	101509	-3.46709e+06	0.460802	-0.336486
580	464	tr|A0A080UZC4|A0A080UZC4_SERMA	N/A	N/A	Tol-Pal system protein TolR OS=Serratia marcescens OX=615 GN=tolR PE=3 SV=1	TRUE	-22.3955	5.1854e-07	370023	777319	369648	779358	3785.23	36175.5	-407296	0.476025	-0.32237
579	543	tr|A0A6G8TR73|A0A6G8TR73_SERMA	N/A	N/A	Outer membrane lipoprotein RcsF OS=Serratia marcescens OX=615 GN=rcsF PE=3 SV=1	TRUE	-22.1722	5.5032e-07	209633	433256	213497	439232	8339.6	18366.8	-223623	0.483855	-0.315284
585	18	tr|Q5J5B8|Q5J5B8_SERMA	N/A	N/A	Outer membrane protein assembly factor BamC OS=Serratia marcescens OX=615 GN=nlpbsm PE=3 SV=1	TRUE	-22.1247	5.5738e-07	2.09279e+06	4.51757e+06	2.14739e+06	4.55571e+06	192650	104554	-2.42478e+06	0.463255	-0.33418
582	354	tr|V5YU02|V5YU02_SERMA	N/A	N/A	Divisome-associated lipoprotein YraP OS=Serratia marcescens OX=615 GN=yraP PE=4 SV=1	TRUE	-21.1161	7.3516e-07	148905	317457	151426	316953	9645.39	12721.1	-168552	0.469056	-0.328775
593	202	tr|A0A1Q5WD75|A0A1Q5WD75_SERMA	N/A	N/A	NAD(P)H dehydrogenase (quinone) OS=Serratia marcescens OX=615 GN=wrbA PE=3 SV=1	TRUE	-19.5968	1.1442e-06	607006	1.42867e+06	641266	1.42881e+06	75641.9	36197.7	-821663	0.424875	-0.371738
602	288	tr|A0A6G8TKN9|A0A6G8TKN9_SERMA	N/A	N/A	Uncharacterized protein OS=Serratia marcescens OX=615 GN=FOB67_05060 PE=4 SV=1	TRUE	-18.1546	1.7981e-06	258514	1.25166e+06	268761	1.21667e+06	23372.3	106885	-993149	0.206537	-0.685003
586	325	tr|A0A379ZA39|A0A379ZA39_SERMA	N/A	N/A	Outer membrane protein slp OS=Serratia marcescens OX=615 GN=slp PE=4 SV=1	TRUE	-15.1501	5.2165e-06	217633	470610	221287	473670	28785	16932.8	-252977	0.462449	-0.334936
584	98	tr|A0A379ZG33|A0A379ZG33_SERMA	N/A	N/A	Phage shock protein A OS=Serratia marcescens OX=615 GN=pspA PE=3 SV=1	TRUE	-12.8988	1.3354e-05	289057	619877	283226	639950	14608.3	49170.4	-330820	0.466313	-0.331322
583	57	tr|A0A0M4S0F9|A0A0M4S0F9_SERMA	N/A	N/A	Glutamine synthetase OS=Serratia marcescens OX=615 GN=glnA PE=3 SV=1	TRUE	-12.0564	1.9764e-05	1.80815e+06	3.86477e+06	1.67986e+06	3.90975e+06	319150	120573	-2.05662e+06	0.467856	-0.329888
598	358	tr|A0A1Q4P2F3|A0A1Q4P2F3_SERMA	N/A	N/A	Fructose-1,6-bisphosphatase class 1 OS=Serratia marcescens OX=615 GN=fbp PE=3 SV=1	TRUE	-12.0505	1.9819e-05	124624	364156	139663	358185	35767.4	17352.7	-239532	0.342228	-0.465685
594	556	tr|A0A6I6ZPJ4|A0A6I6ZPJ4_SERMA	N/A	N/A	Terminase OS=Serratia marcescens OX=615 GN=GV243_19590 PE=4 SV=1	TRUE	-9.32761	8.6018e-05	92119.4	233005	86599.2	232699	28141.6	10981.4	-140885	0.395354	-0.403014
592	438	tr|A0A6N0CUX7|A0A6N0CUX7_SERMA	N/A	N/A	Glycine--tRNA ligase subunit beta OS=Serratia marcescens OX=615 GN=glyS PE=4 SV=1	TRUE	-4.50495	0.00408	53190.6	123388	43205	119750	24175.1	19667.4	-70197.7	0.431083	-0.365439
597	345	tr|A0A6M5IGG0|A0A6M5IGG0_SERMA	N/A	N/A	SPOR domain-containing protein OS=Serratia marcescens OX=615 GN=HMI62_24000 PE=4 SV=1	TRUE	-2.90218	0.02726	104525	299655	117400	256802	86123.8	103272	-195129	0.34882	-0.457399
